# Supplementary material for: A digital DNA system favours the superiority of unidirectional inheritance over ‘Lamarckian’ inheritance
Source: PLoS Comput Biol. 2025 Oct 7;21(10):e1012677. doi: 10.1371/journal.pcbi.1012677 (PMC12517530; doi:10.1371/journal.pcbi.1012677)
Supplement: S1 File — (TXT) [file pcbi.1012677.s006.txt]

E5-0.5,E5-0.5,F5-0.5,G5-0.5,G5-0.5,F5-0.5,E5-0.5,D5-0.5,C5-0.5,C5-0.5,D5-0.5,E5-0.5,E5-1.0,D5-0.25,D5-1.0,E5-0.5,E5-0.5,F5-0.5,G5-0.5,G5-0.5,F5-0.5,E5-0.5,D5-0.5,C5-0.5,C5-0.5,D5-0.5,E5-0.5,D5-1.0,C5-0.25,C5-1.0,D5-0.5,D5-0.5,E5-0.5,C5-0.5,D5-0.5,E5-0.25,F5-0.25,E5-0.5,C5-0.5,D5-0.5,E5-0.25,F5-0.25,E5-0.5,D5-0.5,C5-0.5,D5-0.5,G4-1.0,E5-0.5,E5-0.5,F5-0.5,G5-0.5,G5-0.5,F5-0.5,E5-0.5,D5-0.5,C5-0.5,C5-0.5,D5-0.5,E5-0.5,D5-1.0,C5-0.25,C5-1.0
