# Supplementary material for: A digital DNA system favours the superiority of unidirectional inheritance over ‘Lamarckian’ inheritance
Source: PLoS Comput Biol. 2025 Oct 7;21(10):e1012677. doi: 10.1371/journal.pcbi.1012677 (PMC12517530; doi:10.1371/journal.pcbi.1012677)
Supplement: S2 File — (FASTA) [file pcbi.1012677.s007.fasta]

>round1-version1_poll_data
TCCGTCCGTCCCCGCTCACTCCCTCACTGGCCTGCCAGCGTGCGCCCAGCGTGCGTTCCAACCGATCGAGCAATCAACCG
TACGTGCGAACCAACCGACCGACCGGCTCACTGACTCACTCGCTCCCCGCCGTCCACCGTTCGTACCAACCGGTCACGGT
ATGTGCCACCCATCCGACGTACCAAGCGGGCCTCCGTCGTACCAAGCGTGCCTCCGTCCACCGTCCCAATGACCCGGACG
AACGTGCGCCCCTACTCGCTGCCTGCCCTCCGCCCAGCGTGCGTACCAGCCGCTCAAGGTTTGT

>round2-version1_poll_data
CCCGACCGCCCCGGCTGACTTCCTTACTTGCCCGCCAGCGGGCGCCCACCGTGCGTGCCAACCGATCGTGCAGTCAACCG
AACGAGCGAACCTGCTAACTCACTGACTCGCCCGCCACCGTCCAACGTTGGTGGGTCAGTTCCACGCGATCAGGGTTTGT
CCCAGCCATGCGTGCAGCGTCGCAGGCATACGTACCCGCCACCGACGTTCCAGGCGAGCCACCGGACAAGCACACAGAGG
GGGTTAGTAACATGCAAGCACGGACTGAGCCGAACGCACGAGCGTCCCCACTTGCTACCTTCCCACCGCCCATCGTACGT
ACCAGCCGATCATGGTCTGT

>round3-version1_poll_data
ACCGTCCGGACCCCCCAGCTAACTGCCTAACCAGCCCGCCGACGGGCGTGCGTGCAGGCAACGTAAGTGCGTCCCATACA
GCCGTTCGGGCGTACAGAGGGTCACCCGTACGCGCGAACCTGCTTACTTACTGACCAGCCAGCCGCCGCCCACCGTAGGT
CGGTAAGTACCACGCGTTCAGGGTATGTGCCAACCAGGCGAACATAGTACGTGGCAGGCATACGTACCTGCCGCCGACGT
TCCAAGCGCGCCGCCGGACAGGCATAGTAAGGTGGTTAGTCACACGCAGGCATGGACTGACCCGAAGGTAGGAGCGACCC
GACTAGCTTGCTTACTGACTGCCCAGCGCACGCACGAGCACGCAGCGTGCGTGCCAGCCGATCATGGTTTGT

>round4-version1_poll_data
ACCGGCCGTACCGCCCGGCTTACTTCCTGACCAGCCGGCCGACGTGCGAGCGTGCAAGCAGGGTCAGTGAGTCCGTCAGT
ACCATACATCCGATCGTGCGAGCGTAGGATCAGCCGGACGGGCGAACCAGCTTACTTACTTACCTGCCGGCCGCCGGCCA
GCGTAGGTTGGTGAGTTCCAAGCGTTCATGGTTTGTGGGTCCCATCCACGCGCCGTCGCAAGCATACCCGCCGACGGCCG
GAGTTCGTACCAAGCGTGCCTCCGGACACGCATAGTCAGGCGGTCAGTCACAAGCATGCAGGGACTGAGCCGAAGGCAGC
GGCGTCCCTACTAACTCGCTCACTGCCCCGCCCACGTACGTGCAGACATGGTAAGTGCGTACCACCCGTTCATGGTTTGT
