# Supplementary material for: A digital DNA system favours the superiority of unidirectional inheritance over ‘Lamarckian’ inheritance
Source: PLoS Comput Biol. 2025 Oct 7;21(10):e1012677. doi: 10.1371/journal.pcbi.1012677 (PMC12517530; doi:10.1371/journal.pcbi.1012677)
Supplement: S5 File — (ZIP) [file pcbi.1012677.s010.zip]

Archive with 58 entries (53 files):
- Shiju_FileS5_zipped/
- __MACOSX/._Shiju_FileS5_zipped
- Shiju_FileS5_zipped/round4/
- __MACOSX/Shiju_FileS5_zipped/._round4
- Shiju_FileS5_zipped/round3/
- __MACOSX/Shiju_FileS5_zipped/._round3
- Shiju_FileS5_zipped/.DS_Store
- __MACOSX/Shiju_FileS5_zipped/._.DS_Store
- Shiju_FileS5_zipped/round2/
- __MACOSX/Shiju_FileS5_zipped/._round2
- Shiju_FileS5_zipped/README.txt
- __MACOSX/Shiju_FileS5_zipped/._README.txt
- Shiju_FileS5_zipped/round1/
- __MACOSX/Shiju_FileS5_zipped/._round1
- Shiju_FileS5_zipped/ode-to-joy_unmutated_ancestor.wav
- __MACOSX/Shiju_FileS5_zipped/._ode-to-joy_unmutated_ancestor.wav
- Shiju_FileS5_zipped/round4/round4_version1.wav
- __MACOSX/Shiju_FileS5_zipped/round4/._round4_version1.wav
- Shiju_FileS5_zipped/round4/round4_version3.wav
- __MACOSX/Shiju_FileS5_zipped/round4/._round4_version3.wav
- Shiju_FileS5_zipped/round4/round4_version2.wav
- __MACOSX/Shiju_FileS5_zipped/round4/._round4_version2.wav
- Shiju_FileS5_zipped/round4/round4_version5.wav
- __MACOSX/Shiju_FileS5_zipped/round4/._round4_version5.wav
- Shiju_FileS5_zipped/round4/round4_version4.wav
- __MACOSX/Shiju_FileS5_zipped/round4/._round4_version4.wav
- Shiju_FileS5_zipped/round3/round3_version1.wav
- __MACOSX/Shiju_FileS5_zipped/round3/._round3_version1.wav
- Shiju_FileS5_zipped/round3/round3_version3.wav
- __MACOSX/Shiju_FileS5_zipped/round3/._round3_version3.wav
- Shiju_FileS5_zipped/round3/round3_version2.wav
- __MACOSX/Shiju_FileS5_zipped/round3/._round3_version2.wav
- Shiju_FileS5_zipped/round3/round3_version5.wav
- __MACOSX/Shiju_FileS5_zipped/round3/._round3_version5.wav
- Shiju_FileS5_zipped/round3/round3_version4.wav
- __MACOSX/Shiju_FileS5_zipped/round3/._round3_version4.wav
- Shiju_FileS5_zipped/round2/round2_version4.wav
- __MACOSX/Shiju_FileS5_zipped/round2/._round2_version4.wav
- Shiju_FileS5_zipped/round2/round2_version5.wav
- __MACOSX/Shiju_FileS5_zipped/round2/._round2_version5.wav
- Shiju_FileS5_zipped/round2/round2_version1.wav
- __MACOSX/Shiju_FileS5_zipped/round2/._round2_version1.wav
- Shiju_FileS5_zipped/round2/.DS_Store
- __MACOSX/Shiju_FileS5_zipped/round2/._.DS_Store
- Shiju_FileS5_zipped/round2/round2_version2.wav
- __MACOSX/Shiju_FileS5_zipped/round2/._round2_version2.wav
- Shiju_FileS5_zipped/round2/round2_version3.wav
- __MACOSX/Shiju_FileS5_zipped/round2/._round2_version3.wav
- Shiju_FileS5_zipped/round1/round1_version55.wav
- __MACOSX/Shiju_FileS5_zipped/round1/._round1_version55.wav
- Shiju_FileS5_zipped/round1/round1_version4.wav
- __MACOSX/Shiju_FileS5_zipped/round1/._round1_version4.wav
- Shiju_FileS5_zipped/round1/round1_version1.wav
- __MACOSX/Shiju_FileS5_zipped/round1/._round1_version1.wav
- Shiju_FileS5_zipped/round1/round1_version3.wav
- __MACOSX/Shiju_FileS5_zipped/round1/._round1_version3.wav
- Shiju_FileS5_zipped/round1/round1_version2.wav
- __MACOSX/Shiju_FileS5_zipped/round1/._round1_version2.wav
