# Supplementary material for: A digital DNA system favours the superiority of unidirectional inheritance over ‘Lamarckian’ inheritance
Source: PLoS Comput Biol. 2025 Oct 7;21(10):e1012677. doi: 10.1371/journal.pcbi.1012677 (PMC12517530; doi:10.1371/journal.pcbi.1012677)
Supplement: S5 File — (ZIP) [file pcbi.1012677.s010.zip › Shiju_FileS5_zipped/README.txt]

Supplementary File 5:

A digital DNA system reveals the superiority of unidirectional inheritance over ‘Lamarckian’ inheritance

Aswathi Shiju1,2, Samantha D. M. Arras2, Allen G. Rodrigo2, Anthony M. Poole1,2*
1Digital Life Institute & 2School of Biological Sciences, University of Auckland, Auckland, New Zealand. 
*Correspondence: a.poole@auckland.ac.nz  


README
.zip archive of a folder containing the following files in .wav format. 


ode-to-joy_unmutated_ancestor.wav - ancestral music file

Four folders each with five musical files, as follows:

/round1
round1_version1.wav
round1_version2.wav
round1_version3.wav
round1_version4.wav
round1_version5.wav

/round2
round2_version1.wav
round2_version2.wav
round2_version3.wav
round2_version4.wav
round2_version5.wav

/round3
round3_version1.wav
round3_version2.wav
round3_version3.wav
round3_version4.wav
round3_version5.wav

/round4
round4_version1.wav
round4_version2.wav
round4_version3.wav
round4_version4.wav
round4_version5.wav
