# Supplementary material for: A digital DNA system favours the superiority of unidirectional inheritance over ‘Lamarckian’ inheritance
Source: PLoS Comput Biol. 2025 Oct 7;21(10):e1012677. doi: 10.1371/journal.pcbi.1012677 (PMC12517530; doi:10.1371/journal.pcbi.1012677)
Supplement: S6 File — (XLSX) [file pcbi.1012677.s011.xlsx]

## Sheet: Fig2_raw
T1: Zero Mutation																		Regime 1@20	Regime 2@20		Regime 2@1	Regime 2@20
		R1	R2	R3	R4	R5	R6	R7	R8	R9	R10		T1-mean	T1-stdev				43	44		42	44
Ancestor	Generation1	42	51	47	40	43	47	44	45	46	44		44.9	3.07137				51	49		50	49
Ancestor	Generation2	49	48	50	46	44	47	46	49	40	44		46.3	3.0203				51	48		49	48
Ancestor	Generation3	48	48	45	48	49	45	45	52	47	44		47.1	2.42441				52	47		47	47
Ancestor	Generation4	45	49	50	46	44	49	48	47	50	47		47.5	2.06828				44	41		43	41
Ancestor	Generation5	47	51	45	49	45	46	48	48	46	41		46.6	2.71621				43	49		50	49
Ancestor	Generation6	48	47	44	47	44	46	46	51	46	49		46.8	2.14994				43	46		45	46
Ancestor	Generation7	46	43	43	45	43	46	46	54	52	44		46.2	3.8239				45	47		47	47
Ancestor	Generation8	45	51	48	41	49	47	45	50	45	47		46.8	2.93636				51	50		53	50
Ancestor	Generation9	45	48	44	50	48	48	47	44	42	47		46.3	2.45176				48	48		52	48
Ancestor	Generation10	46	48	45	48	49	44	40	42	46	48		45.6	2.91357
Ancestor	Generation11	42	42	52	45	46	51	51	52	49	46		47.6	3.92145			R1 vs R2@20gen	0.894709		R2 gen 1 vs 20	0.539681
Ancestor	Generation12	44	43	44	42	45	44	49	42	48	52		45.3	3.30151
Ancestor	Generation13	46	46	47	48	43	44	47	47	44	48		46	1.76383
Ancestor	Generation14	50	50	50	44	41	41	41	53	44	50		46.4	4.64758
Ancestor	Generation15	48	44	46	41	46	43	45	50	47	47		45.7	2.58414
Ancestor	Generation16	48	40	44	47	48	47	46	46	47	43		45.6	2.54733
Ancestor	Generation17	45	50	42	39	43	45	45	44	40	54		44.7	4.47338
Ancestor	Generation18	44	47	44	42	51	49	43	46	43	52		46.1	3.54181
Ancestor	Generation19	48	48	46	48	39	52	47	41	47	50		46.6	3.89301
Ancestor	Generation20	43	51	51	52	44	43	43	45	51	48		47.1	3.87155
T2: Synonymous Mutation
		R1	R2	R3	R4	R5	R6	R7	R8	R9	R10		T2-mean	T2-stdev
Ancestor	Generation1	42	50	49	47	43	50	45	47	53	52		47.8	3.67575
Ancestor	Generation2	42	50	49	48	44	49	46	47	53	51		47.9	3.28126
Ancestor	Generation3	42	49	49	49	44	48	45	47	52	51		47.6	3.13404
Ancestor	Generation4	43	49	50	48	44	48	46	47	53	52		48	3.19722
Ancestor	Generation5	44	49	50	49	44	49	45	47	53	51		48.1	3.03498
Ancestor	Generation6	44	49	50	50	43	49	45	47	52	51		48	3.09121
Ancestor	Generation7	43	49	49	50	42	48	45	47	52	50		47.5	3.24037
Ancestor	Generation8	44	49	49	50	41	48	46	48	52	50		47.7	3.23351
Ancestor	Generation9	44	49	49	51	41	48	46	47	52	49		47.6	3.27278
Ancestor	Generation10	43	49	49	51	41	49	46	47	52	50		47.7	3.49762
Ancestor	Generation11	43	49	48	51	42	48	45	47	52	49		47.4	3.23866
Ancestor	Generation12	44	49	48	50	43	48	45	47	52	50		47.6	2.87518
Ancestor	Generation13	45	49	49	49	43	48	45	48	52	50		47.8	2.69979
Ancestor	Generation14	45	50	48	48	43	47	44	47	52	49		47.3	2.75076
Ancestor	Generation15	45	50	48	48	43	47	44	47	51	49		47.2	2.57337
Ancestor	Generation16	44	50	47	47	42	48	45	46	51	48		46.8	2.69979
Ancestor	Generation17	43	50	48	47	42	49	45	46	50	49		46.9	2.84605
Ancestor	Generation18	43	51	48	47	42	49	46	47	51	49		47.3	3.0203
Ancestor	Generation19	44	50	48	47	42	49	45	47	51	48		47.1	2.76687
Ancestor	Generation20	44	49	48	47	41	49	46	47	50	48		46.9	2.68535
T3:Non_synonymous mutation_codon level																		R3@20	R5@20		NB Regime 3 = T3, Regime 5 = T4			R6@20
		R1	R2	R3	R4	R5	R6	R7	R8	R9	R10		T3-mean	T3-stdev				76	86					126
Ancestor	Generation1	47	44	50	56	52	50	36	52	41	48		47.6	5.89161				79	85					127
Ancestor	Generation2	48	56	51	50	48	56	46	49	51	50		50.5	3.27448				76	85					125
Ancestor	Generation3	54	52	52	54	47	57	46	51	50	51		51.4	3.27278				80	74					124
Ancestor	Generation4	60	57	51	49	43	52	53	49	53	55		52.2	4.70933				78	76					120
Ancestor	Generation5	53	54	54	51	50	49	57	51	56	56		53.1	2.76687				76	75					131
Ancestor	Generation6	55	56	63	61	56	60	51	54	53	51		56	4.13656				77	80					126
Ancestor	Generation7	64	62	64	54	61	58	56	57	58	60		59.4	3.3731				75	73					128
Ancestor	Generation8	65	56	53	54	61	57	60	61	62	60		58.9	3.78447				77	79					113
Ancestor	Generation9	60	65	65	54	64	60	63	60	65	64		62	3.52767				81	78					118
Ancestor	Generation10	66	68	64	60	71	57	61	61	60	63		63.1	4.22821
Ancestor	Generation11	73	64	65	68	66	59	61	68	71	66		66.1	4.22821			R3 vs R5@20	0.343483				R3 vs R6@20	1.15039e-15
Ancestor	Generation12	59	68	66	71	62	56	68	61	60	65		63.6	4.74225									1.15039e-15
Ancestor	Generation13	65	69	71	59	67	68	68	64	60	69		66	3.97213
Ancestor	Generation14	69	70	72	65	73	71	68	71	72	70		70.1	2.33095
Ancestor	Generation15	73	72	68	71	69	71	77	76	66	67		71	3.65148
Ancestor	Generation16	72	67	77	72	74	73	73	67	70	75		72	3.23179
Ancestor	Generation17	77	76	76	73	72	67	75	76	68	82		74.2	4.41714
Ancestor	Generation18	79	77	74	75	80	76	76	80	71	80		76.8	3.01109
Ancestor	Generation19	81	82	81	70	79	73	78	77	78	70		76.9	4.43346
Ancestor	Generation20	76	79	76	80	78	76	77	75	77	81		77.5	1.95789
T4: Non_synonymous mutation_note level
		R1	R2	R3	R4	R5	R6	R7	R8	R9	R10		T4-mean	T4-stdev
Ancestor	Generation1	46	52	45	42	51	46	49	45	45	51		47.2	3.32666
Ancestor	Generation2	50	49	53	44	50	42	42	47	44	52		47.3	4.08384
Ancestor	Generation3	50	46	52	48	49	48	55	49	43	48		48.8	3.2249
Ancestor	Generation4	54	49	56	51	48	54	47	50	49	50		50.8	2.93636
Ancestor	Generation5	54	51	54	52	49	50	52	56	48	59		52.5	3.34166
Ancestor	Generation6	60	65	55	57	54	55	55	54	57	56		56.8	3.3928
Ancestor	Generation7	64	57	59	53	59	62	60	57	54	56		58.1	3.41402
Ancestor	Generation8	60	52	56	53	63	53	58	60	56	63		57.4	4.06065
Ancestor	Generation9	72	59	62	61	59	65	60	62	64	55		61.9	4.5326
Ancestor	Generation10	66	57	65	55	66	63	61	61	62	62		61.8	3.61478
Ancestor	Generation11	68	63	60	62	62	59	64	59	60	61		61.8	2.74064
Ancestor	Generation12	69	71	67	65	66	63	63	63	68	66		66.1	2.72641
Ancestor	Generation13	74	68	65	64	62	68	65	68	69	63		66.6	3.53396
Ancestor	Generation14	68	71	73	65	73	74	71	69	67	70		70.1	2.88483
Ancestor	Generation15	74	73	76	67	65	68	71	68	67	66		69.5	3.74907
Ancestor	Generation16	71	72	80	71	64	67	73	70	72	69		70.9	4.17532
Ancestor	Generation17	80	78	79	67	71	73	74	73	76	77		74.8	3.99444
Ancestor	Generation18	81	78	78	73	67	74	74	78	76	71		75	4.08248
Ancestor	Generation19	81	79	77	72	78	73	76	66	67	71		74	5.05525
Ancestor	Generation20	86	85	85	74	76	75	80	73	79	78		79.1	4.81779
T5: Random Single nuclotide mutation
		R1	R2	R3	R4	R5	R6	R7	R8	R9	R10		T5-mean	T5-stdev
Ancestor	Generation1	49	51	49	41	40	48	45	48	49	47		46.7	3.62246
Ancestor	Generation2	50	52	49	42	41	49	44	49	50	47		47.3	3.71334
Ancestor	Generation3	50	53	50	43	42	50	43	49	51	48		47.9	3.84274
Ancestor	Generation4	51	54	51	43	43	51	44	50	52	49		48.8	3.99444
Ancestor	Generation5	52	55	52	44	44	50	45	51	53	50		49.6	3.92145
Ancestor	Generation6	53	56	53	45	44	51	46	52	54	51		50.5	4.08928
Ancestor	Generation7	54	57	54	46	45	52	47	51	55	52		51.3	4.05654
Ancestor	Generation8	55	58	55	47	46	53	48	52	56	53		52.3	4.05654
Ancestor	Generation9	56	59	56	48	47	52	49	53	57	54		53.1	4.06749
Ancestor	Generation10	56	60	57	49	48	53	50	54	58	55		54	4
Ancestor	Generation11	57	59	58	50	48	54	51	54	59	56		54.6	3.89301
Ancestor	Generation12	58	59	59	51	49	55	52	55	58	57		55.3	3.56059
Ancestor	Generation13	59	59	60	52	50	56	53	56	57	58		56	3.33333
Ancestor	Generation14	60	60	61	53	51	57	54	57	58	59		57	3.33333
Ancestor	Generation15	59	61	62	54	52	58	55	58	59	60		57.8	3.19026
Ancestor	Generation16	60	62	62	53	53	57	56	59	60	60		58.2	3.32666
Ancestor	Generation17	61	63	63	54	54	58	57	58	61	61		59	3.33333
Ancestor	Generation18	62	63	64	55	55	58	58	57	62	62		59.6	3.3731
Ancestor	Generation19	63	62	65	55	56	59	59	57	63	63		60.2	3.45768
Ancestor	Generation20	64	63	66	56	56	60	60	58	64	63		61	3.52767
T6 : Non_synonymous mutation_codon_note_level
		R1	R2	R3	R4	R5	R6	R7	R8	R9	R10		T6-mean	T6-stdev
Ancestor	Generation1	51	55	47	55	51	53	48	47	47	50		50.4	3.1693
Ancestor	Generation2	61	55	54	51	52	51	52	53	57	51		53.7	3.23351
Ancestor	Generation3	60	59	48	55	57	59	58	53	55	55		55.9	3.57305
Ancestor	Generation4	66	62	63	69	62	57	59	59	59	57		61.3	3.9172
Ancestor	Generation5	66	65	54	69	65	72	65	60	64	58		63.8	5.2451
Ancestor	Generation6	71	70	70	70	74	66	64	63	69	71		68.8	3.4254
Ancestor	Generation7	76	79	69	71	75	74	70	70	67	69		72	3.80058
Ancestor	Generation8	80	84	75	77	79	72	78	78	70	72		76.5	4.27525
Ancestor	Generation9	78	73	77	77	69	78	81	79	79	71		76.2	3.88158
Ancestor	Generation10	87	94	86	87	76	83	84	82	75	79		83.3	5.69698
Ancestor	Generation11	88	91	93	89	87	86	87	90	87	88		88.6	2.17051
Ancestor	Generation12	94	95	90	94	93	89	91	99	92	89		92.6	3.09839
Ancestor	Generation13	99	103	96	96	97	96	102	95	89	91		96.4	4.32563
Ancestor	Generation14	90	101	101	102	96	94	107	99	93	96		97.9	5.04315
Ancestor	Generation15	107	110	104	101	97	102	104	104	100	99		102.8	3.85285
Ancestor	Generation16	114	110	111	107	107	111	110	107	99	96		107.2	5.61348
Ancestor	Generation17	117	113	107	111	103	111	107	116	106	110		110.1	4.45845
Ancestor	Generation18	119	121	114	116	114	119	118	112	109	112		115.4	3.83551
Ancestor	Generation19	119	119	125	110	119	121	122	122	114	113		118.4	4.67143
Ancestor	Generation20	126	127	125	124	120	131	126	128	113	118		123.8	5.32917
	Zero_mutaiton	Synonymous	Nonsynonymous-codon level	Nonsynonymous-note level	Random	Nonsynonymous-codon-note-level		T1-stdev	T2-stdev	T3-stdev	T4-stdev	T5-stdev	T6-stdev
Generation1	44.9	47.8	47.6	47.2	46.7	50.4		3.07137	3.67575	3.0203	3.32666	3.62246	3.1693
Generation2	46.3	47.9	50.5	47.3	47.3	53.7		3.0203	3.28126	2.02485	4.08384	3.71334	3.23351
Generation3	47.1	47.6	51.4	48.8	47.9	55.9		2.42441	3.13404	4.00139	3.2249	3.84274	3.57305
Generation4	47.5	48	52.2	50.8	48.8	61.3		2.06828	3.19722	4.26875	2.93636	3.99444	3.9172
Generation5	46.6	48.1	53.1	52.5	49.6	63.8		2.71621	3.03498	3.15524	3.34166	3.92145	5.2451
Generation6	46.8	48	56	56.8	50.5	68.8		2.14994	3.09121	4.09471	3.3928	4.08928	3.4254
Generation7	46.2	47.5	59.4	58.1	51.3	72		3.8239	3.24037	2.89828	3.41402	4.05654	3.80058
Generation8	46.8	47.7	58.9	57.4	52.3	76.5		2.93636	3.23351	3.92287	4.06065	4.05654	4.27525
Generation9	46.3	47.6	62	61.9	53.1	76.2		2.45176	3.27278	4.30633	4.5326	4.06749	3.88158
Generation10	45.6	47.7	63.1	61.8	54	83.3		2.91357	3.49762	5.07718	3.61478	4	5.69698
Generation11	47.6	47.4	66.1	61.8	54.6	88.6		3.92145	3.23866	5.02881	2.74064	3.89301	2.17051
Generation12	45.3	47.6	63.6	66.1	55.3	92.6		3.30151	2.87518	2.49444	2.72641	3.56059	3.09839
Generation13	46	47.8	66	66.6	56	96.4		1.76383	2.69979	5.94512	3.53396	3.33333	4.32563
Generation14	46.4	47.3	70.1	70.1	57	97.9		4.64758	2.75076	3.55903	2.88483	3.33333	5.04315
Generation15	45.7	47.2	71	69.5	57.8	102.8		2.58414	2.57337	4.22164	3.74907	3.19026	3.85285
Generation16	45.6	46.8	72	70.9	58.2	107.2		2.54733	2.69979	4.62	4.17532	3.32666	5.61348
Generation17	44.7	46.9	74.2	74.8	59	110.1		4.47338	2.84605	4.44847	3.99444	3.33333	4.45845
Generation18	46.1	47.3	76.8	75	59.6	115.4		3.54181	3.0203	3.88158	4.08248	3.3731	3.83551
Generation19	46.6	47.1	76.9	74	60.2	118.4		3.89301	2.76687	4.71405	5.05525	3.45768	4.67143
Generation20	47.1	46.9	77.5	79.1	61	123.8		3.87155	2.68535	5.22919	4.81779	3.52767	5.32917

## Sheet: Fig2_summary_data
	1_zero	2_synDNA	3_nonsynDNA	4_ranDNA	5_nonsynMusic	6_nonsynDNA+Music
1	44.9	47.8	47.6	46.7	47.2	50.4
2	46.3	47.9	50.5	47.3	47.3	53.7
3	47.1	47.6	51.4	47.9	48.8	55.9
4	47.5	48	52.2	48.8	50.8	61.3
5	46.6	48.1	53.1	49.6	52.5	63.8
6	46.8	48	56	50.5	56.8	68.8
7	46.2	47.5	59.4	51.3	58.1	72
8	46.8	47.7	58.9	52.3	57.4	76.5
9	46.3	47.6	62	53.1	61.9	76.2
10	45.6	47.7	63.1	54	61.8	83.3
11	47.6	47.4	66.1	54.6	61.8	88.6
12	45.3	47.6	63.6	55.3	66.1	92.6
13	46	47.8	66	56	66.6	96.4
14	46.4	47.3	70.1	57	70.1	97.9
15	45.7	47.2	71	57.8	69.5	102.8
16	45.6	46.8	72	58.2	70.9	107.2
17	44.7	46.9	74.2	59	74.8	110.1
18	46.1	47.3	76.8	59.6	75	115.4
19	46.6	47.1	76.9	60.2	74	118.4
20	47.1	46.9	77.5	61	79.1	123.8

## Sheet: Fig3_data
selection	R1	R2	R3	R4
Purifying selection	499	741	741	841
Neutral selection	535	774	1129	1640
selection	A	R1	R2	R3	R4
Purifying selection	310	264	228	192	168
Neutral selection	310	264	-6	-50	-91

## Sheet: Fig S1a
generations	SCORE
R1-G1	264
R1-G2	234
R1-G3	217
R1-G4	194
R1-G5	181

## Sheet: Fig S1b
generations	SCORE
R1-G1	319
R1-G2	262
R1-G3	208
R1-G4	176
R1-G5	168

## Sheet: Fig S1c
generations	SCORE
R1-G1	364
R1-G2	306
R1-G3	262
R1-G4	243
R1-G5	206

## Sheet: FigS1d
generations	SCORE
R1-G1	432
R1-G2	363
R1-G3	317
R1-G4	298
R1-G5	281
